# Supplementary material for: 17β-Estradiol Activates HSF1 via MAPK Signaling in ERα-Positive Breast Cancer Cells
Source: Cancers (Basel). 2019 Oct 11;11(10):1533. doi: 10.3390/cancers11101533 (PMC6826487; doi:10.3390/cancers11101533)
Supplement: Supplementary file 1 [file cancers-11-01533-s001.zip]

Archive with 1 entries (1 files):
- cancers-610852-supplementary.rar
